# Supplementary material for: Examining the Role of a Chromosomal Inversion in Accumulating Adaptive and Barrier Loci in a Cold-adapted Insect Species
Source: Genome Biol Evol. 2026 Apr 17;18(5):evag101. doi: 10.1093/gbe/evag101 (PMC13171183; doi:10.1093/gbe/evag101)
Supplement: evag101_Supplementary_Data [file evag101_supplementary_data.zip]

Archive with 2 entries (2 files):
- Dmontana_inversion_polymorphism_Supplementary_material_revised3_Poikela_etal.pdf
- Supplementary_file1_Poikela_etal.xlsx
